# Supplementary material for: Effects of a Four-Week High-Dosage Zinc Oxide Supplemented Diet on Commensal Escherichia coli of Weaned Pigs
Source: Front Microbiol. 2019 Nov 28;10:2734. doi: 10.3389/fmicb.2019.02734 (PMC6892955; doi:10.3389/fmicb.2019.02734)
Supplement: Supplementary file 4 [file Table_4.xlsx]

## Sheet: Tabelle1
Supplementary Table S4: Accesion numbers of 179 Escherichia coli genomes
Sample_ID	Accession
RKI3885	SRR9619959
RKI3886	SRR9619908
RKI3887	SRR9619907
RKI3888	SRR9619906
RKI3873	SRR9619905
RKI3875	SRR9619912
RKI3878	SRR9619911
RKI3879	SRR9619910
RKI3038	SRR9619909
RKI3041	SRR9619914
RKI3046	SRR9619913
RKI3048	SRR9620056
RKI3049	SRR9620055
RKI4667	SRR9620058
RKI4682	SRR9620057
RKI4683	SRR9620060
RKI4685	SRR9620059
RKI4671	SRR9620062
RKI4673	SRR9620061
RKI3905	SRR9620064
RKI3906	SRR9620063
RKI3060	SRR9620038
RKI3066	SRR9620039
RKI3056	SRR9620040
RKI4697	SRR9620041
RKI4705	SRR9620034
RKI4707	SRR9620035
RKI4708	SRR9620036
RKI4696	SRR9620037
RKI3923	SRR9620042
RKI3925	SRR9620043
RKI3920	SRR9620019
RKI3131	SRR9620018
RKI3123	SRR9620017
RKI4056	SRR9620016
RKI4046	SRR9620023
RKI4049	SRR9620022
RKI3266	SRR9620021
RKI4972	SRR9620020
RKI6205	SRR9620015
RKI4968	SRR9620014
RKI4969	SRR9620002
RKI6206	SRR9620003
RKI6207	SRR9620000
RKI4784	SRR9620001
RKI4785	SRR9619998
RKI6208	SRR9619999
RKI6209	SRR9619996
RKI4777	SRR9619997
RKI4782	SRR9619994
RKI4783	SRR9619995
RKI3798	SRR9619977
RKI3799	SRR9619976
RKI3800	SRR9619979
RKI3802	SRR9619978
RKI3794	SRR9619973
RKI3797	SRR9619972
RKI3076	SRR9619975
RKI3080	SRR9619974
RKI3082	SRR9619971
RKI3077	SRR9619970
RKI4723	SRR9619954
RKI4728	SRR9619955
RKI4729	SRR9619956
RKI4730	SRR9619957
RKI4715	SRR9619958
RKI4716	SRR9620068
RKI4722	SRR9619960
RKI4755	SRR9619961
RKI4756	SRR9620054
RKI4737	SRR9619985
RKI4740	SRR9619915
RKI4177	SRR9620065
RKI4170	SRR9619941
RKI3382	SRR9619940
RKI3376	SRR9619939
RKI3828	SRR9619938
RKI3829	SRR9619937
RKI3818	SRR9619936
RKI3820	SRR9619953
RKI3821	SRR9619952
RKI3822	SRR9619920
RKI3103	SRR9619921
RKI3105	SRR9619918
RKI3106	SRR9619919
RKI3107	SRR9619924
RKI3108	SRR9619925
RKI3097	SRR9619922
RKI3099	SRR9619923
RKI4766	SRR9619916
RKI4769	SRR9619917
RKI4758	SRR9620070
RKI3982	SRR9620069
RKI3972	SRR9620072
RKI3177	SRR9620071
RKI3183	SRR9620074
RKI3178	SRR9620073
RKI3179	SRR9620076
RKI3181	SRR9620075
RKI4932	SRR9620067
RKI6210	SRR9620066
RKI6211	SRR9619982
RKI6212	SRR9619983
RKI4120	SRR9619988
RKI4137	SRR9619989
RKI4138	SRR9619990
RKI4122	SRR9619991
RKI4124	SRR9619992
RKI3307	SRR9619993
RKI3302	SRR9619980
RKI3304	SRR9619981
RKI4887	SRR9620011
RKI4889	SRR9620010
RKI4898	SRR9620009
RKI4881	SRR9620008
RKI4107	SRR9620007
RKI4098	SRR9620006
RKI4100	SRR9620005
RKI3355	SRR9620004
RKI3357	SRR9620013
RKI3361	SRR9620012
RKI3363	SRR9620026
RKI3349	SRR9620027
RKI3943	SRR9620024
RKI3160	SRR9620025
RKI3169	SRR9620030
RKI3162	SRR9620031
RKI4838	SRR9620028
RKI6213	SRR9620029
RKI4082	SRR9620032
RKI3285	SRR9620033
RKI3278	SRR9620045
RKI3283	SRR9620044
RKI3993	SRR9620047
RKI4005	SRR9620046
RKI3994	SRR9620049
RKI4009	SRR9620048
RKI3995	SRR9620051
RKI3200	SRR9620050
RKI3213	SRR9620053
RKI3214	SRR9620052
RKI3217	SRR9620081
RKI3202	SRR9620082
RKI4855	SRR9620083
RKI4864	SRR9619984
RKI4865	SRR9620077
RKI4867	SRR9620078
RKI4872	SRR9620079
RKI4856	SRR9620080
RKI4862	SRR9619986
RKI6214	SRR9619987
RKI6215	SRR9619929
RKI4160	SRR9619928
RKI4166	SRR9619927
RKI3334	SRR9619926
RKI3337	SRR9619933
RKI3340	SRR9619932
RKI3326	SRR9619931
RKI3343	SRR9619930
RKI3345	SRR9619935
RKI3333	SRR9619934
RKI3855	SRR9619950
RKI3857	SRR9619951
RKI3858	SRR9619948
RKI3860	SRR9619949
RKI3847	SRR9619946
RKI4816	SRR9619947
RKI4019	SRR9619944
RKI4035	SRR9619945
RKI4021	SRR9619942
RKI4022	SRR9619943
RKI3234	SRR9619967
RKI3226	SRR9619966
RKI3228	SRR9619969
RKI4947	SRR9619968
RKI6216	SRR9619963
RKI4948	SRR9619962
RKI6217	SRR9619965
RKI4949	SRR9619964
